# Supplementary material for: Theoretical Investigation of the Coronavirus SARS-CoV-2 (COVID-19) Infection Mechanism and Selectivity
Source: Molecules. 2022 Mar 24;27(7):2080. doi: 10.3390/molecules27072080 (PMC9000624; doi:10.3390/molecules27072080)
Supplement: Supplementary file 1 [file molecules-27-02080-s001.zip]

Archive with 1 entries (1 files):
- molecules-1609662-supplementary-final.pdf
